# Supplementary material for: Free, Conjugated, and Bound Phenolics in Peel and Pulp from Four Wampee Varieties: Relationship between Phenolic Composition and Bio-Activities by Multivariate Analysis
Source: Antioxidants (Basel). 2022 Sep 16;11(9):1831. doi: 10.3390/antiox11091831 (PMC9495965; doi:10.3390/antiox11091831)
Supplement: Supplementary file 1 [file antioxidants-11-01831-s001.zip]

Archive with 1 entries (1 files):
- antioxidants-1851595-supplementary.pdf
